# Supplementary material for: Micro-scaled topographies direct differentiation of human epidermal stem cells
Source: Acta Biomater. 2019 Jan 15;84:133–45. doi: 10.1016/j.actbio.2018.12.003 (PMC6336537; doi:10.1016/j.actbio.2018.12.003)
Supplement: Supplementary data 2 [file mmc2.xlsx]

## Sheet: Sheet1
	Table S1. List of primary antibodies used for immunofluorescence.
	Antibody	Company/Source	Catalog number/Reference	Clone	Host species	Dilution IF
	anti-Integrin-β4	Abcam	ab29042	M126	Mouse	1/250
	anti-Vinculin	Abcam	ab18058	SPM227	Mouse	1/200
	anti-E-cadherin	In-house	Shimoyama T, et al., Cancer Res (1989), 49:2128-2133	HECD-1	Mouse	1/500
	anti-Desmoglein-1	Abcam	ab108490	32-2B	Mouse	1/100
	anti-Desmoplakin	Abcam	ab109445	EPR4383(2)	Rabbit	1/1000
	anti-ZO-1	Invitrogen	40-2200	N/A	Rabbit	1/50
	anti-Transglutaminase-1	In-house	Thacher SM and Rice RH, Cell (1985), 40:685-695	BC.1	Mouse	1/500
	anti-Involucrin	In-house	Hudson D, et al., Hybridoma (1992), 11(3):367-379	SY3	Mouse	1/500
	anti-Involucrin	In-house	Dover R and Watt FM, J Invest Dermtol (1987), 89: 349-352	DH1	Rabbit	1/500
	anti-Keratin-14	Biolegend/Covance	906001	SIG-3476	Chicken	1/1000
