# Supplementary material for: Micro-scaled topographies direct differentiation of human epidermal stem cells
Source: Acta Biomater. 2019 Jan 15;84:133–45. doi: 10.1016/j.actbio.2018.12.003 (PMC6336537; doi:10.1016/j.actbio.2018.12.003)
Supplement: Supplementary data 3 [file mmc3.xlsx]

## Sheet: Sheet1
	Table S2. Schematic overview of adhesion molecule staining on PS topographies.
	Staining	Overall intensity topo1	Overall intensity topo2	Topo1 specific?	Topo2 specific?
	ITGB4	+++	++/+++	-	+
	Vinculin	+	+/++	-	++
	ECDH	+/++	+/++	-	-
	Desmoglein-1	+/++	+	-	-
	Desmoplakin	+/++	+	-	-
	ZO-1	+	+	-	-
